# Supplementary material for: Metabolite and lipoprotein responses and prediction of weight gain during breast cancer treatment
Source: Br J Cancer. 2018 Nov 7;119(9):1144–54. doi: 10.1038/s41416-018-0211-x (PMC6220113; doi:10.1038/s41416-018-0211-x)
Supplement: Supplementary file 1 — Supplementary table 1 [file 41416_2018_211_MOESM1_ESM.xlsx]

## Sheet: Supplementary table 1
Supplementary Table 1. Metabolites quantified by MRS
Number	Metabolite	ppm (peak multiplicity)
1	Lipid1	0.85 (br)
2	Leucine	0.95 (t)
3	Valine	0.98 (d), 1.03 (d), 3.60 (d)
4	Isoleucine	1.00 (d)
5	2-methyl glutarate	1.06 (d)
6	Alanine	1.47 (d)
7	Lipid2	1.56 (br)
8	Lysine	1.71 (m), 3.02 (t)
9	Acetate	1.91 (s)
10	Glutamine + Glutamate	2.13 (m)
11	Acetoacetate	2.27 (s)
12	3-hydroxy butyrate	2.30(m), 2.39 (m)
13	Glutamate	2.34 (m)
14	Pyruvate	2.36 (s)
15	Glutamine	2.45 (m)
16	Citrate	2.53 (d)
17	Methionine	2.63 (t)
18	Creatine	3.03 (s), 3.92 (s)
19	Creatinine	3.04(s), 4.05 (s)
20	Ornithine	3.06 (t)
21	Proline betaine	3.10 (s)
22	Dimethyl sulfone	3.15 (s)
23	Unknown3	3.36 (s)
24	Histidine	7.06 (d), 7.78 (d)
25	Glucose	3.24 (dd), 3.40(m), 3.45 (m), 3.49 (m), 3.53 (dd), 3.72 (m), 3.83 (m), 3.90 (dd), 5.24 (d)
26	Glycine	3.56 (s)
27	Lactate	4.11 (q)
28	Tyrosine	6.90 (m), 7.20 (m)
29	Phenylalanine	7.33 (d), 7.38 (m), 7.43 (m)
30	Formate	8.47 (s)
Abbreviations: MRS = magnetic resonance spectroscopy, ppm = parts per million, br = broad peak, s = singlet, d = doublet, dd = double doublet, t = triplet, q = quartet, m = multiplet.
