# Supplementary material for: Metabolite and lipoprotein responses and prediction of weight gain during breast cancer treatment
Source: Br J Cancer. 2018 Nov 7;119(9):1144–54. doi: 10.1038/s41416-018-0211-x (PMC6220113; doi:10.1038/s41416-018-0211-x)
Supplement: Supplementary file 2 — Supplementary table 2 [file 41416_2018_211_MOESM2_ESM.xlsx]

## Sheet: Sheet1
	6 months compared with baseline, linear mixed models									Wilcoxon signed rank-test, 6 months compared with baseline								Wilcoxon signed rank-test, 12 months compared with baseline								2-sample t-test for baseline differences					Wilcoxon rank-sum test for baseline differences
	Chemotherapy group			No chemotherapy group				Measured in	Content	Chemotherapy group				No chemotherapy group				Chemotherapy group				No chemotherapy group				Weight gainers vs non-weight gainers					Weight gainers vs non-weight gainers
MS-metabolites	Ny P-verdi	Ny Q-verdi	% change	Ny P-verdi	Ny Q-verdi	% change				Lipoprotein SF	P-value	Q-value	% change	P-value	Q-value	% change		Lipoprotein SF	P-value	Q-value	% change	P-value	Q-value	% change		Metabolites	Ny P-verdi	Ny Q-verdi	% difference in WGs		Lipoprotein	P-value	Q-value	% difference in WGs
C0	0.863657	0.930092	-3.05236	0.856651	0.938243	1.98975		Total Plasma	Triglycerides	TPTG	1.43684e-05	0.000724963	43.1199	0.519657	0.664371	-8.25174		TPTG	0.0684984	0.234671	8.51213	0.855225	0.938888	-1.44406		C0	0.681623	0.821138	2.85094		TPTG	0.503256	0.643403	6.07712
C10	0.125115	0.41705	-11.3438	0.330794	0.666512	-14.9914		Total Plasma	Cholesterol	TPCH	0.0330332	0.0629501	6.95066	0.15899	0.291964	-14.6134		TPCH	0.0361736	0.202767	2.7233	0.104004	0.269343	-11.4657		C10	0.388404	0.610577	-16.8511		TPCH	0.267445	0.415569	-7.13309
C10:1	0.431651	0.671457	2.28266	0.253241	0.644613	-12.0574		Total Plasma	Free Cholesterol	TPFC	0.0415315	0.074905	5.22576	0.0175828	0.147989	-19.3521		TPFC	0.127088	0.337787	0.215668	0.0418701	0.247248	-14.261		C10:1	0.635432	0.787261	-5.69416		TPFC	0.197468	0.3499	-8.72415
C10:2	0.421664	0.663292	5.54135	0.99525	0.99525	3.2506		Total Plasma	Apo-A1	TPA1	0.254022	0.356336	-4.52071	0.0401355	0.186044	-16.9331		TPA1	0.236368	0.418827	1.04214	0.0784912	0.247248	-12.2383		C10:2	0.300065	0.552752	-7.7933		TPA1	0.00188932	0.0212023	-15.0502
C12	0.920007	0.954658	6.98898	0.279313	0.651896	-12.0329		Total Plasma	Apo-A2	TPA2	0.269924	0.373457	-3.27035	0.0329382	0.186044	-20.4888		TPA2	0.194297	0.408688	1.08116	0.118896	0.272921	-16.0404		C12	0.354451	0.610577	-11.3054		TPA2	0.121489	0.271598	-8.72777
C14	0.503322	0.739687	2.10696	0.187584	0.627191	-11.8118		Total Plasma	Apo-B	TPAB	0.00398134	0.010868	11.4673	0.22733	0.347884	-10.4126		TPAB	0.00195547	0.0197502	6.98893	0.172607	0.32284	-10.3411		C14	0.147885	0.440324	-13.205		TPAB	0.976089	0.976089	-0.318017
C14:1	0.0426262	0.199087	-5.20178	0.0184107	0.25775	-16.8928		VLDL	Triglycerides	VLTG	3.58892e-05	0.000724963	53.2172	0.717218	0.778914	-5.60738		VLTG	0.110936	0.337787	11.2196	0.267578	0.391672	1.12497		C14:1	0.0272738	0.238646	-18.4889		VLTG	0.141933	0.286705	18.6461
C14:1-OH	0.672463	0.854365	18.0149	0.156971	0.627191	-12.758		VLDL	Cholesterol	VLCH	0.000286074	0.00135034	71.2378	0.444509	0.583057	15.0318		VLCH	0.600457	0.730677	1.79003	0.267578	0.391672	8.7289		C14:1-OH	0.00409223	0.174346	-25.5678		VLCH	0.116756	0.271598	26.2209
C14:2	0.266036	0.564319	1.72916	0.0541193	0.398774	-17.8712		VLDL	Free Cholesterol	VLFC	6.80868e-05	0.000966139	47.7527	0.546088	0.664517	6.19995		VLFC	0.164815	0.377322	7.35572	0.172607	0.32284	8.80755		C14:2	0.104962	0.386703	-16.7876		VLFC	0.0645625	0.206833	21.6072
C16	0.894424	0.954658	3.42011	0.106146	0.517736	-7.76631		VLDL	Phospholipids	VLPL	8.60916e-05	0.000966139	49.7986	0.42091	0.559367	11.1581		VLPL	0.11613	0.337787	14.8425	0.135254	0.284597	11.7805		C16	0.181087	0.461725	-9.7183		VLPL	0.0737225	0.206833	27.0949
C18	0.166509	0.454943	-1.87908	0.101871	0.517736	-12.005		VLDL	Apo-B	VLAB	0.000170944	0.00119841	54.697	0.0641494	0.196336	36.1432		VLAB	0.0720278	0.234671	19.2146	0.0245361	0.247248	34.9061		C18	0.611026	0.777669	-4.03741		VLAB	0.0675054	0.206833	23.5395
C18:1	0.387864	0.645156	3.13827	0.00703816	0.197068	-14.6297		IDL	Triglycerides	IDTG	0.000184176	0.00119841	70.3391	0.7475	0.803165	6.83568		IDTG	0.68189	0.782624	-7.76799	0.6698	0.768748	7.01108		C18:1	0.0444748	0.276345	-16.1646		IDTG	0.96016	0.969761	-3.27035
C18:2	0.289142	0.576417	-2.3001	0.232899	0.627191	-8.64903		IDL	Cholesterol	IDCH	0.00230426	0.00664943	58.5623	0.935852	0.954758	-2.21568		IDCH	0.361269	0.561356	8.25314	0.583008	0.684695	-16.9783		C18:2	0.100656	0.380861	-12.7929		IDCH	0.610385	0.733915	9.98213
C2	0.0478258	0.209238	-6.79944	0.0262878	0.294841	-19.8572		IDL	Free Cholesterol	IDFC	0.000439091	0.0017057	49.4933	0.354669	0.497522	6.96468		IDFC	0.0529203	0.205575	12.0101	0.903198	0.95024	0.0139942		C2	0.209691	0.485184	-11.3991		IDFC	0.384744	0.532317	15.091
C3	0.0102608	0.102608	11.127	0.0827349	0.517736	13.5173		IDL	Phospholipids	IDPL	0.000307504	0.00135034	48.0124	0.136498	0.275725	10.3375		IDPL	0.0720278	0.234671	10.4239	0.760864	0.844476	3.87406		C3	0.72384	0.833997	-3.60948		IDPL	0.516084	0.643512	11.5863
C4	0.568348	0.787809	-1.56655	0.296175	0.664224	5.53476		IDL	Apo-B	IDAB	0.000307504	0.00135034	42.9529	0.0442084	0.186044	20.1872		IDAB	0.00330856	0.0257049	24.8755	0.067627	0.247248	16.1679		C4	0.241828	0.497882	-12.3375		IDAB	0.406976	0.548061	7.29455
C5	0.108824	0.380886	-10.1892	0.296711	0.664224	-76.2843		LDL	Triglycerides	LDTG	0.00245179	0.00687864	16.3573	0.0195933	0.152225	-21.2619		LDTG	0.0475785	0.202767	7.27086	0.193726	0.326105	-11.5195		C5	0.140624	0.440324	387.334		LDTG	0.880875	0.90784	-4.77641
C8	0.0915554	0.32866	-12.5503	0.139603	0.592255	-22.3543		LDL	Cholesterol	LDCH	0.303742	0.398415	2.62426	0.0766179	0.203642	-17.4986		LDCH	0.158001	0.371118	2.11571	0.0418701	0.247248	-13.891		C8	0.20624	0.485184	-27.3002		LDCH	0.787354	0.873876	-3.62273
Ala	0.022826	0.146682	22.009	0.0328994	0.294841	16.3147		LDL	Free Cholesterol	LDFC	0.278126	0.374543	1.72261	0.126214	0.260156	-16.2877		LDFC	0.171849	0.377322	1.42776	0.0418701	0.247248	-13.476		Ala	0.686236	0.821138	3.22461		LDFC	0.465806	0.603159	-6.14002
Arg	0.0569855	0.234646	4.33071	0.033456	0.294841	11.7725		LDL	Phospholipids	LDPL	0.537192	0.630786	1.33081	0.0641494	0.196336	-16.1333		LDPL	0.127088	0.337787	1.40506	0.0202637	0.227403	-13.3629		Arg	0.272474	0.537272	7.18451		LDPL	0.741632	0.841628	-3.35111
Asn	0.167515	0.454943	-0.273138	0.0162037	0.252057	7.7686		LDL	Apo-B	LDAB	0.0614985	0.103523	6.35269	0.0766179	0.203642	-14.8565		LDAB	0.00586308	0.0422979	4.64605	0.0494385	0.247248	-13.4549		Asn	0.775505	0.848209	-2.18888		LDAB	0.849448	0.903097	-2.3837
Asp	0.552007	0.772809	-9.22127	0.192158	0.627191	10.7672		HDL	Triglycerides	HDTG	0.626845	0.688167	6.14844	0.0157555	0.144664	-33.9847		HDTG	0.873354	0.938391	-4.79582	1	1	-4.44071		Asp	0.721386	0.833997	-4.14526		HDTG	0.1531	0.303198	-18.6631
Cit	0.364534	0.645156	-5.41981	0.0132295	0.252057	14.8436		HDL	Cholesterol	HDCH	0.107811	0.17014	-6.86972	0.171239	0.293138	-13.3466		HDCH	0.202239	0.408688	3.86211	0.153076	0.309214	-10.0824		Cit	0.286795	0.542584	-9.88481		HDCH	0.00143743	0.019442	-21.1738
Gln	0.00595613	0.0833858	7.47071	0.171694	0.627191	5.90327		HDL	Free Cholesterol	HDFC	0.172246	0.248526	-6.70247	0.22733	0.347884	-12.1644		HDFC	0.981833	0.991651	-0.0449722	0.0784912	0.247248	-12.0443		Gln	0.444864	0.669687	3.3281		HDFC	0.00108712	0.019442	-19.6544
Glu	0.00262123	0.0524245	9.17016	0.000424517	0.0594324	33.2209		HDL	Phospholipids	HDPL	0.0109888	0.0246637	-10.4404	0.0218017	0.157284	-16.5329		HDPL	0.927425	0.94616	-0.93738	0.0905762	0.247248	-11.1995		Glu	0.516528	0.728228	-7.89983		HDPL	0.00134123	0.019442	-20.4032
Gly	0.203452	0.495992	3.10335	0.195326	0.627191	7.29572		HDL	Apo-A1	HDA1	0.0379326	0.069658	-8.75366	0.0125952	0.127211	-18.3689		HDA1	0.600457	0.730677	0.028012	0.104004	0.269343	-11.8032		Gly	0.20117	0.485184	-9.82306		HDA1	0.00143743	0.019442	-17.9584
His	0.368426	0.645156	2.32845	0.139254	0.592255	7.87203		HDL	Apo-A2	HDA2	0.12987	0.195774	-5.35568	0.171239	0.293138	-11.9164		HDA2	0.158001	0.371118	4.1981	0.267578	0.391672	-12.0665		His	0.197422	0.485184	-8.41464		HDA2	0.12637	0.271598	-8.417
Ile	0.172228	0.454943	7.16351	0.9581	0.97908	-1.29771		VLDL-1	Triglycerides	V1TG	2.80727e-05	0.000724963	41.7917	0.107466	0.230938	17.0771		V1TG	0.218826	0.409285	9.55473	0.0107422	0.154994	12.0637		Ile	0.993213	0.994462	-0.0542555		V1TG	0.0386334	0.156079	25.8891
Leu	0.375354	0.645156	-7.01193	0.594275	0.820404	1.77163		VLDL-1	Cholesterol	V1CH	2.37924e-05	0.000724963	75.2771	0.519657	0.664371	-2.91822		V1CH	0.732674	0.831461	-2.3321	0.541626	0.651241	-1.04208		Leu	0.771857	0.848209	-1.85252		V1CH	0.0992579	0.238692	17.8818
Lys	0.029588	0.15932	7.59336	0.277963	0.651896	6.4527		VLDL-1	Free Cholesterol	V1FC	0.000147118	0.00119841	51.8652	0.935852	0.954758	5.31185		V1FC	0.532201	0.725406	3.18304	0.172607	0.32284	2.76244		Lys	0.0490188	0.276345	11.2128		V1FC	0.035024	0.153801	39.4684
Met	0.116168	0.396672	5.45712	0.220206	0.627191	6.62211		VLDL-1	Phospholipids	V1PL	4.95647e-05	0.00083434	51.8704	0.658009	0.746729	-7.58779		V1PL	0.171849	0.377322	9.99131	0.216553	0.341747	1.48282		Met	0.914475	0.955422	0.744978		V1PL	0.0563628	0.196298	25.8467
Orn	0.281734	0.576417	2.46507	0.448146	0.738123	4.72586		VLDL-2	Triglycerides	V2TG	0.000184176	0.00119841	61.0279	0.778177	0.827325	6.74257		V2TG	0.569162	0.730677	2.92397	0.193726	0.326105	6.98275		Orn	0.609188	0.777669	4.16143		V2TG	0.0705578	0.206833	31.386
Phe	0.264763	0.564319	0.74878	0.220184	0.627191	5.23515		VLDL-2	Cholesterol	V2CH	0.000170944	0.00119841	55.0307	0.717218	0.778914	7.76062		V2CH	0.855448	0.938391	-2.55623	0.583008	0.684695	-1.0016		Phe	0.745387	0.834833	-1.84525		V2CH	0.219127	0.362816	22.6944
Pro	0.0185137	0.146682	38.3024	0.00685954	0.197068	16.3516		VLDL-2	Free Cholesterol	V2FC	0.000196602	0.00119841	73.2048	0.71125	0.778914	-6.81903		V2FC	0.312951	0.507198	8.12843	0.760864	0.844476	-4.88603		Pro	0.894127	0.941186	1.21741		V2FC	0.0736573	0.206833	38.9473
Ser	0.626625	0.819884	-1.06869	0.515491	0.767753	3.4922		VLDL-2	Phospholipids	V2PL	0.000286074	0.00135034	56.5618	0.9679	0.9679	-0.715696		V2PL	0.553812	0.730677	0.349617	0.295776	0.409225	1.79259		Ser	0.744185	0.834833	-1.8945		V2PL	0.0913297	0.230607	29.0725
Thr	0.0143384	0.133825	5.505	0.0124985	0.252057	14.0091		VLDL-3	Triglycerides	V3TG	0.000562684	0.00202968	69.5195	0.527727	0.664517	14.8221		V3TG	1	1	-1.94072	0.135254	0.284597	13.7406		Thr	0.626326	0.7867	4.88196		V3TG	0.0512877	0.185002	44.6641
Trp	0.0674801	0.269921	4.39088	0.103991	0.517736	8.7222		VLDL-3	Cholesterol	V3CH	0.000389682	0.00163991	83.8993	0.379375	0.524888	18.9044		V3CH	0.62717	0.745225	-4.28925	0.518555	0.646593	2.69097		Trp	0.391869	0.610577	-4.63132		V3CH	0.126387	0.271598	42.8352
Tyr	0.134971	0.429454	0.57692	0.0457087	0.355512	10.0246		VLDL-3	Free Cholesterol	V3FC	0.000213578	0.00119841	61.2714	0.573169	0.689167	-12.7791		V3FC	0.348771	0.550405	6.69835	0.951538	0.961053	-8.71876		Tyr	0.561534	0.748713	-3.90631		V3FC	0.126362	0.271598	25.8177
Val	0.166104	0.454943	2.48717	0.163193	0.627191	6.64811		VLDL-3	Phospholipids	V3PL	0.000307504	0.00135034	53.0271	0.840534	0.875195	5.41878		V3PL	0.665264	0.781298	0.137818	0.241211	0.369126	5.48515		Val	0.603585	0.777669	-2.87418		V3PL	0.0589939	0.198613	30.4667
ADMA	0.000612937	0.0286037	29.4693	0.105819	0.517736	13.1978		VLDL-4	Triglycerides	V4TG	7.96415e-05	0.000966139	85.2715	0.331832	0.485725	26.8361		V4TG	0.0142638	0.0880983	37.6986	0.193726	0.326105	34.2123		ADMA	0.826576	0.87873	-2.98791		V4TG	0.293786	0.449581	16.116
alpha-AAA	0.0010234	0.0358191	10.4618	0.0037243	0.197068	14.5964		VLDL-4	Cholesterol	V4CH	0.000439091	0.0017057	100.731	0.083252	0.204233	78.3129		V4CH	0.130743	0.33859	32.1479	0.109863	0.272921	45.4641		alpha-AAA	0.699314	0.829695	2.60544		V4CH	0.203377	0.350088	27.5687
Creatinine	0.862856	0.930092	-11.0524	0.0687006	0.471619	11.0875		VLDL-4	Free Cholesterol	V4FC	0.000213578	0.00119841	116.825	0.120544	0.253646	75.0921		V4FC	0.315755	0.507198	29.8521	0.203613	0.33713	24.6587		Creatinine	0.828517	0.87873	2.27608		V4FC	0.462095	0.603159	19.6165
Kynurenine	1.83379e-09	2.562e-07	38.2615	0.00483087	0.197068	25.0747		VLDL-4	Phospholipids	V4PL	0.000184176	0.00119841	77.3816	0.085389	0.204233	46.4194		V4PL	0.0382468	0.202767	30.228	0.118896	0.272921	37.5593		Kynurenine	0.333344	0.592937	-9.64619		V4PL	0.250478	0.401561	21.7872
Met-SO	0.00986298	0.102608	26.7465	0.18859	0.627191	17.1659		VLDL-5	Triglycerides	V5TG	0.000541574	0.00202589	35.5645	0.546088	0.664517	-8.72131		V5TG	0.127088	0.337787	11.8408	0.241211	0.369126	6.48023		Met-SO	0.518267	0.728228	13.1991		V5TG	0.516084	0.643512	2.86265
Serotonin	0.41314	0.663292	-15.6011	0.240258	0.627191	7.61688		VLDL-5	Cholesterol	V5CH	0.000713059	0.00240063	17.4465	0.15899	0.291964	-19.7467		V5CH	0.0501898	0.202767	1.71158	0.357544	0.475157	-13.4094		Serotonin	0.296087	0.552695	15.0908		V5CH	0.83382	0.895913	-3.30787
Spermidine	0.0262393	0.15932	1.36465	0.0335089	0.294841	22.7851		VLDL-5	Free Cholesterol	V5FC	0.000713059	0.00240063	37.9312	0.15899	0.291964	-27.9466		V5FC	0.0501898	0.202767	7.92116	0.357544	0.475157	-18.544		Spermidine	0.486611	0.714825	-11.212		V5FC	0.83382	0.895913	-6.66536
t4-OH-Pro	0.26217	0.564319	-60.1469	0.0145905	0.252057	27.161		VLDL-5	Phospholipids	V5PL	0.00598241	0.0147371	30.9597	0.00890339	0.126098	62.4693		V5PL	0.927425	0.94616	8.82105	0.0107422	0.154994	48.5876		t4-OH-Pro	0.490165	0.714825	-73.5268		V5PL	0.0245791	0.112841	31.3104
Taurine	0.0510339	0.216508	-12.7249	0.561284	0.806834	-4.10431		LDL-1	Triglycerides	L1TG	0.0020333	0.00604009	25.9961	0.398063	0.543302	0.089643		L1TG	0.105928	0.334334	13.117	0.295776	0.409225	4.35334		Taurine	0.788855	0.855387	2.25149		L1TG	0.638668	0.758888	-4.78342
SDMA	0.344013	0.645156	1.35124	0.526008	0.77517	3.32914		LDL-1	Cholesterol	L1CH	0.549596	0.630786	2.21355	0.0585733	0.190836	-17.7566		L1CH	0.374495	0.57309	0.239076	0.0418701	0.247248	-12.7969		SDMA	0.372612	0.610577	-7.09071		L1CH	0.183927	0.344012	-11.0316
lysoPC a C16:0	0.755428	0.905757	-0.0513688	0.582201	0.815081	3.73915		LDL-1	Free Cholesterol	L1FC	0.238783	0.339678	6.24528	0.600871	0.697563	-11.5554		L1FC	0.873354	0.938391	-0.681376	0.216553	0.341747	-11.9907		lysoPC a C16:0	0.560733	0.748713	4.05289		L1FC	0.0952277	0.234585	-16.0583
lysoPC a C16:1	0.247762	0.550582	-1.39672	0.226638	0.627191	8.25294		LDL-1	Phospholipids	L1PL	0.286496	0.380738	10.9513	0.717218	0.778914	-4.31392		L1PL	0.909351	0.94616	-1.1246	0.903198	0.95024	-0.786696		lysoPC a C16:1	0.529036	0.728228	-9.21442		L1PL	0.406976	0.548061	-10.6603
lysoPC a C17:0	0.808154	0.906332	0.110013	0.722288	0.883735	3.142		LDL-1	Apo-B	L1AB	0.0888297	0.147079	7.51704	0.171239	0.293138	-16.7294		L1AB	0.127088	0.337787	2.34228	0.153076	0.309214	-11.2059		lysoPC a C17:0	0.199062	0.485184	11.1841		L1AB	0.0913297	0.230607	-13.8434
lysoPC a C18:0	0.934201	0.954658	-3.47599	0.374532	0.666512	6.45108		LDL-2	Triglycerides	L2TG	0.340263	0.43502	9.67629	0.840534	0.875195	-10.487		L2TG	0.538668	0.725406	3.20866	0.951538	0.961053	-0.722404		lysoPC a C18:0	0.499411	0.720799	5.19028		L2TG	0.928354	0.947108	-7.30458
lysoPC a C18:1	0.236781	0.534667	-9.68119	0.506326	0.767753	5.43399		LDL-2	Cholesterol	L2CH	0.587633	0.652208	-2.64925	0.0401355	0.186044	-30.9994		L2CH	0.210414	0.408688	3.46451	0.067627	0.247248	-21.9121		lysoPC a C18:1	0.377049	0.610577	-8.34118		L2CH	0.0114831	0.0644332	-27.1634
lysoPC a C18:2	0.370956	0.645156	-11.0968	0.265685	0.651896	8.29526		LDL-2	Free Cholesterol	L2FC	0.537192	0.630786	-3.27328	0.0401355	0.186044	-32.2822		L2FC	0.218826	0.409285	3.83224	0.067627	0.247248	-22.8163		lysoPC a C18:2	0.539088	0.73274	-6.14405		L2FC	0.0114831	0.0644332	-29.1442
lysoPC a C20:3	0.492698	0.733806	-4.61931	0.110943	0.517736	15.8143		LDL-2	Phospholipids	L2PL	0.443286	0.552739	-4.06973	0.0363855	0.186044	-29.9611		L2PL	0.274381	0.461875	2.59186	0.067627	0.247248	-21.2183		lysoPC a C20:3	0.970739	0.991996	0.454865		L2PL	0.0102404	0.0644332	-26.0956
lysoPC a C20:4	0.0426615	0.199087	-11.8874	0.877928	0.938243	1.25491		LDL-2	Apo-B	L2AB	0.694558	0.74628	-1.69249	0.0534058	0.190836	-30.1405		L2AB	0.210414	0.408688	3.28425	0.067627	0.247248	-21.2952		lysoPC a C20:4	0.994462	0.994462	-0.0733253		L2AB	0.0121533	0.0646046	-25.5093
lysoPC a C28:1	0.421403	0.663292	0.69689	0.110333	0.517736	-5.58103		LDL-3	Triglycerides	L3TG	0.866355	0.902081	2.53583	0.0268756	0.169652	-28.7106		L3TG	0.523734	0.724619	1.18433	0.0579834	0.247248	-15.3273		lysoPC a C28:1	0.650172	0.798456	-3.36788		L3TG	0.726584	0.83392	-1.73767
PC aa C28:1	0.610627	0.819408	4.01976	0.334198	0.666512	-2.11319		LDL-3	Cholesterol	L3CH	0.120659	0.184645	-9.68912	0.0835564	0.204233	-13.3355		L3CH	0.245503	0.427513	-5.55934	0.00524902	0.154994	-14.1653		PC aa C28:1	0.377536	0.610577	-5.90303		L3CH	0.164923	0.32033	-9.6115
PC aa C30:0	0.150227	0.454943	10.9233	0.82313	0.92934	2.48659		LDL-3	Free Cholesterol	L3FC	0.549596	0.630786	-4.88078	0.295424	0.438792	-13.2025		L3FC	0.425451	0.641352	2.2573	0.0352783	0.247248	-13.8658		PC aa C30:0	0.726769	0.833997	-3.23392		L3FC	0.0737225	0.206833	-12.8097
PC aa C32:0	0.0286177	0.15932	10.7285	0.728726	0.883735	-0.375735		LDL-3	Phospholipids	L3PL	0.166444	0.243635	-8.89396	0.0442084	0.186044	-13.5175		L3PL	0.227476	0.41027	-5.49997	0.00671387	0.154994	-13.5411		PC aa C32:0	0.0980328	0.380861	-9.72109		L3PL	0.25892	0.408609	-8.78771
PC aa C32:1	0.171123	0.454943	7.0118	0.787114	0.91071	1.29225		LDL-3	Apo-B	L3AB	0.500844	0.609461	-4.9633	0.0585733	0.190836	-12.616		L3AB	0.466194	0.663177	-4.08313	0.0107422	0.154994	-12.9013		PC aa C32:1	0.229115	0.485683	-21.7205		L3AB	0.332497	0.472989	-8.32667
PC aa C32:3	0.00531007	0.0833858	9.83099	0.279384	0.651896	4.52722		LDL-4	Triglycerides	L4TG	0.0175601	0.0361953	14.5355	0.0909951	0.204233	-17.5437		L4TG	0.00227799	0.0209161	12.798	0.463135	0.592109	-6.77777		PC aa C32:3	0.220358	0.485683	-8.85598		L4TG	0.141933	0.286705	7.75838
PC aa C34:1	0.739324	0.905757	2.32725	0.805664	0.917453	0.0564918		LDL-4	Cholesterol	L4CH	0.537192	0.630786	-0.591985	0.0534058	0.190836	-20.8073		L4CH	0.0475785	0.202767	5.24323	0.00402832	0.154994	-15.5159		PC aa C34:1	0.175371	0.461725	-6.09179		L4CH	0.529079	0.65167	4.12393
PC aa C34:2	0.00979551	0.102608	7.94281	0.703311	0.880339	1.6072		LDL-4	Free Cholesterol	L4FC	0.149919	0.222674	2.7434	0.147416	0.291942	-14.7088		L4FC	0.0587542	0.219784	4.55958	0.0166016	0.209595	-15.1119		PC aa C34:2	0.946772	0.978992	-0.172694		L4FC	0.726584	0.83392	-2.77827
PC aa C34:3	0.148612	0.454943	5.05824	0.241917	0.627191	7.7994		LDL-4	Phospholipids	L4PL	0.985081	0.985081	-3.3206	0.007013	0.126098	-27.8377		L4PL	0.179106	0.384887	2.17038	0.00305176	0.154994	-15.6821		PC aa C34:3	0.530566	0.728228	-5.53518		L4PL	0.303461	0.457456	6.3622
PC aa C34:4	0.0351063	0.182033	4.91619	0.0402617	0.331567	18.2634		LDL-4	Apo-B	L4AB	0.0960713	0.156503	5.46678	0.42091	0.559367	-6.8166		L4AB	0.00720909	0.0485412	10.9332	0.135254	0.284597	-7.54074		PC aa C34:4	0.993411	0.994462	-0.0938899		L4AB	0.787354	0.873876	0.829011
PC aa C36:0	0.813278	0.906332	-3.2532	0.874584	0.938243	1.747		LDL-5	Triglycerides	L5TG	0.00147876	0.0048179	32.3977	0.600871	0.697563	-8.78959		L5TG	0.000293857	0.00840794	24.8807	0.903198	0.95024	-1.55793		PC aa C36:0	0.403799	0.62123	-7.73733		L5TG	0.141933	0.286705	16.4024
PC aa C36:1	0.463359	0.705112	1.60208	0.30554	0.664224	8.47967		LDL-5	Cholesterol	L5CH	0.0474694	0.0826623	11.3125	0.0835564	0.204233	-19.6834		L5CH	0.000416235	0.00840794	17.1378	0.42627	0.551964	-13.538		PC aa C36:1	0.0416288	0.276345	-14.9588		L5CH	0.204507	0.350088	10.5396
PC aa C36:2	0.32734	0.627775	2.88322	0.597723	0.820404	2.96406		LDL-5	Free Cholesterol	L5FC	0.020413	0.0412343	9.33927	0.0909951	0.204233	-17.1855		L5FC	0.000381818	0.00840794	12.897	0.118896	0.272921	-14.1759		PC aa C36:2	0.476762	0.710071	-3.11139		L5FC	0.418374	0.555997	4.33042
PC aa C36:3	0.0230501	0.146682	8.10445	0.273714	0.651896	8.71994		LDL-5	Phospholipids	L5PL	0.0518123	0.0886957	10.5216	0.107466	0.230938	-18.3461		L5PL	0.000381818	0.00840794	16.4001	0.357544	0.475157	-12.5397		PC aa C36:3	0.266688	0.533377	-6.77075		L5PL	0.197468	0.3499	10.7095
PC aa C36:4	0.909623	0.954658	2.37047	0.640619	0.841991	-0.456166		LDL-5	Apo-B	L5AB	0.0214499	0.0424793	14.7144	0.15899	0.291964	-16.7364		L5AB	0.000269031	0.00840794	18.0111	0.541626	0.651241	-11.0655		PC aa C36:4	0.62936	0.7867	-3.33873		L5AB	0.190609	0.3499	10.3512
PC aa C36:5	0.620409	0.819408	-7.28369	0.783533	0.91071	8.56124		LDL-6	Triglycerides	L6TG	3.30788e-05	0.000724963	27.1489	0.9679	0.9679	0.191127		L6TG	0.00195547	0.0197502	12.9833	0.625732	0.726425	-3.00014		PC aa C36:5	0.232434	0.485683	-18.497		L6TG	0.312947	0.458081	-5.77703
PC aa C36:6	0.323393	0.627775	1.4148	0.23481	0.627191	12.6085		LDL-6	Cholesterol	L6CH	0.00837537	0.0192253	19.3289	0.197833	0.32756	-14.0161		L6CH	0.00181045	0.0197502	18.8802	0.193726	0.326105	-17.735		PC aa C36:6	0.391334	0.610577	-10.2102		L6CH	0.322625	0.465502	-7.5114
PC aa C38:0	0.798246	0.906332	-0.0861346	0.955118	0.97908	1.70087		LDL-6	Free Cholesterol	L6FC	0.107811	0.17014	9.25304	0.212211	0.340212	-15.1829		L6FC	0.0148284	0.0880983	12.306	0.172607	0.32284	-15.0473		PC aa C38:0	0.0732369	0.341772	-13.6283		L6FC	0.183927	0.344012	-10.2186
PC aa C38:3	0.00049706	0.0286037	12.516	0.0881413	0.517736	14.0027		LDL-6	Phospholipids	L6PL	0.0158582	0.0333683	15.0596	0.243201	0.366616	-10.1616		L6PL	0.00167537	0.0197502	16.0889	0.193726	0.326105	-14.844		PC aa C38:3	0.421256	0.641042	-5.63582		L6PL	0.234483	0.38198	-8.31532
PC aa C38:4	0.220893	0.515417	5.14943	0.399254	0.688881	6.01553		LDL-6	Apo-B	L6AB	0.00447979	0.0116015	21.5378	0.600871	0.697563	-5.48073		L6AB	0.00112869	0.0189996	18.6887	0.216553	0.341747	-13.5909		PC aa C38:4	0.753222	0.836914	-2.04344		L6AB	0.312947	0.458081	-6.38698
PC aa C38:5	0.777538	0.905757	-1.37439	0.403487	0.688881	8.90815		HDL-1	Triglycerides	H1TG	0.278126	0.374543	14.4687	0.546088	0.664517	-6.96804		H1TG	0.584713	0.730677	7.66698	0.295776	0.409225	7.96885		PC aa C38:5	0.152931	0.440324	-10.8015		H1TG	0.016051	0.0771977	-35.9903
PC aa C38:6	0.988938	0.989809	3.97688	0.373153	0.666512	-3.08565		HDL-1	Cholesterol	H1CH	0.489025	0.602335	-9.69069	0.0701566	0.203642	-19.541		H1CH	0.616391	0.741137	-3.83785	0.42627	0.551964	-12.2385		PC aa C38:6	0.709806	0.833997	-2.67892		H1CH	0.000760295	0.019442	-45.8119
PC aa C40:2	0.535331	0.757034	-7.54429	0.637127	0.841991	3.122		HDL-1	Free Cholesterol	H1FC	0.574819	0.652208	-7.32343	0.0909951	0.204233	-20.036		H1FC	0.584713	0.730677	-2.86722	0.0784912	0.247248	-16.7183		PC aa C40:2	0.0541522	0.291589	-18.6609		H1FC	0.00216119	0.021828	-32.6684
PC aa C40:3	0.645488	0.829068	-4.78992	0.657161	0.844059	5.91673		HDL-1	Phospholipids	H1PL	0.443286	0.552739	-10.0052	0.0766179	0.203642	-19.5025		H1PL	0.523734	0.724619	-5.63533	0.541626	0.651241	-11.3801		PC aa C40:3	0.0492921	0.276345	-13.7929		H1PL	0.000707025	0.019442	-43.1035
PC aa C40:4	0.00739553	0.094125	11.2324	0.0962061	0.517736	12.2406		HDL-1	Apo-A1	H1A1	0.653594	0.709817	-8.68785	0.0766179	0.203642	-21.1252		H1A1	0.600457	0.730677	-6.27315	0.501587	0.633253	-11.7902		PC aa C40:4	0.228723	0.485683	-8.82761		H1A1	0.000760295	0.019442	-50.5711
PC aa C40:5	0.0371382	0.185691	10.1413	0.202177	0.627191	14.3478		HDL-1	Apo-A2	H1A2	0.851669	0.896027	-4.36765	0.0585733	0.190836	-27.0909		H1A2	0.767208	0.860978	-5.22581	0.295776	0.409225	-16.3087		PC aa C40:5	0.334586	0.592937	-6.81863		H1A2	0.00153996	0.019442	-48.0984
PC aa C40:6	0.171838	0.454943	8.76805	0.957439	0.97908	3.75087		HDL-2	Triglycerides	H2TG	0.583209	0.652208	-1.4466	0.00376225	0.0949969	-63.753		H2TG	0.456408	0.663177	-12.6204	0.903198	0.95024	-11.7397		PC aa C40:6	0.951021	0.978992	0.482983		H2TG	0.0767684	0.209557	-35.2765
PC aa C42:0	0.758295	0.905757	0.583397	0.806048	0.917453	-0.386718		HDL-2	Cholesterol	H2CH	0.0016813	0.00530659	-19.295	0.0112365	0.126098	-21.9476		H2CH	0.0475785	0.202767	-8.12743	0.0784912	0.247248	-15.6247		PC aa C42:0	0.0256545	0.238646	-18.5456		H2CH	0.00320613	0.026985	-25.9694
PC aa C42:1	0.38163	0.645156	-0.0432615	0.237215	0.627191	-4.36078		HDL-2	Free Cholesterol	H2FC	0.72238	0.768004	-4.90535	0.0442084	0.186044	-22.281		H2FC	0.68189	0.782624	-0.453493	0.0905762	0.247248	-17.1167		PC aa C42:1	0.00854906	0.174346	-17.5838		H2FC	0.00440857	0.0318047	-26.7862
PC aa C42:2	0.619031	0.819408	-5.61006	0.649536	0.841991	2.8048		HDL-2	Phospholipids	H2PL	0.0042239	0.0112267	-19.0671	0.00890339	0.126098	-24.8052		H2PL	0.210414	0.408688	-7.27462	0.0905762	0.247248	-14.9876		PC aa C42:2	0.00772263	0.174346	-19.7073		H2PL	0.00281533	0.0258499	-27.2116
PC aa C42:4	0.0225221	0.146682	8.72913	0.127644	0.576457	10.4123		HDL-2	Apo-A1	H2A1	0.00792498	0.0186145	-22.8709	0.00169589	0.0949969	-31.7775		H2A1	0.138835	0.350559	-10.1817	0.0494385	0.247248	-20.2173		PC aa C42:4	0.154114	0.440324	-9.90556		H2A1	0.00440857	0.0318047	-32.0575
PC aa C42:5	0.13299	0.429454	7.86918	0.376103	0.666512	11.6531		HDL-2	Apo-A2	H2A2	0.0454154	0.0804729	-20.3704	0.00330679	0.0949969	-40.6805		H2A2	0.158001	0.371118	-14.0655	0.193726	0.326105	-23.7833		PC aa C42:5	0.0691787	0.333966	-14.7839		H2A2	0.00966511	0.0644332	-32.4937
PC aa C42:6	0.405658	0.660373	1.09435	0.374175	0.666512	5.23728		HDL-3	Triglycerides	H3TG	0.925511	0.944208	4.66627	0.00254312	0.0949969	-46.1075		H3TG	0.927425	0.94616	-2.56584	0.714844	0.811227	-12.7213		PC aa C42:6	0.151227	0.440324	-12.1542		H3TG	0.653013	0.76691	-6.30518
PC ae C30:0	0.37857	0.645156	5.28666	0.751175	0.883735	2.68112		HDL-3	Cholesterol	H3CH	0.00503414	0.0127112	-11.0953	0.0486248	0.188889	-17.5587		H3CH	0.466194	0.663177	2.01377	0.0905762	0.247248	-12.9451		PC ae C30:0	0.096428	0.380861	-12.1489		H3CH	0.0405512	0.157526	-13.1151
PC ae C32:1	0.0170849	0.146682	-8.5565	0.515072	0.767753	-2.28361		HDL-3	Free Cholesterol	H3FC	0.330879	0.428446	-5.41979	0.212211	0.340212	-12.8989		H3FC	0.254882	0.436324	2.27806	0.0905762	0.247248	-13.078		PC ae C32:1	0.00207595	0.145317	-19.6581		H3FC	0.0151934	0.0767268	-13.1228
PC ae C32:2	0.64108	0.829068	-3.24748	0.645028	0.841991	2.93305		HDL-3	Phospholipids	H3PL	0.014303	0.0307363	-11.2106	0.0486248	0.188889	-15.4774		H3PL	0.600457	0.730677	1.29573	0.0494385	0.247248	-10.7636		PC ae C32:2	0.0203711	0.238646	-15.7064		H3PL	0.0386334	0.156079	-12.9153
PC ae C34:0	0.0192089	0.146682	9.82512	0.329557	0.666512	5.98374		HDL-3	Apo-A1	H3A1	0.0236621	0.0459591	-9.53538	0.0268756	0.169652	-16.0021		H3A1	0.452378	0.663177	1.5306	0.0418701	0.247248	-10.9251		PC ae C34:0	0.160295	0.448826	-11.5482		H3A1	0.0467956	0.17505	-11.7546
PC ae C34:1	0.292326	0.576417	6.06102	0.854431	0.938243	0.615095		HDL-3	Apo-A2	H3A2	0.120659	0.184645	-8.67932	0.0100095	0.126098	-22.8538		H3A2	0.891324	0.94616	-2.11278	0.135254	0.284597	-16.1366		PC ae C34:1	0.0203281	0.238646	-14.6413		H3A2	0.219127	0.362816	-11.0554
PC ae C34:2	0.822155	0.906332	0.357765	0.858764	0.938243	1.95701		HDL-4	Triglycerides	H4TG	0.0346025	0.0647194	9.57207	0.354669	0.497522	-4.8355		H4TG	0.0426975	0.202767	6.40442	0.951538	0.961053	-2.17406		PC ae C34:2	0.0400985	0.276345	-13.4456		H4TG	0.0804002	0.213695	12.6114
PC ae C34:3	0.809762	0.906332	-1.81659	0.501713	0.767753	2.90587		HDL-4	Cholesterol	H4CH	0.91067	0.938548	-1.87652	0.197833	0.32756	6.66518		H4CH	0.00307355	0.0257049	14.5227	0.951538	0.961053	-2.09941		PC ae C34:3	0.0685617	0.333966	-14.1684		H4CH	0.802768	0.881299	1.10529
PC ae C36:0	0.391205	0.645156	1.57434	0.481983	0.763728	2.99025		HDL-4	Free Cholesterol	H4FC	0.955265	0.964817	-3.26935	0.629162	0.722107	-4.42869		H4FC	0.0618657	0.223159	5.80316	0.118896	0.272921	-9.81226		PC ae C36:0	0.0172383	0.238646	-19.7116		H4FC	0.384744	0.532317	-3.16562
PC ae C36:1	0.0810654	0.298662	7.48167	0.630048	0.841991	4.02157		HDL-4	Phospholipids	H4PL	0.00190908	0.00584294	-9.0652	0.354669	0.497522	-4.03403		H4PL	0.316371	0.507198	2.41423	0.0784912	0.247248	-6.20878		PC ae C36:1	0.2598	0.527131	-7.68456		H4PL	0.865135	0.90784	1.46102
PC ae C36:2	0.381845	0.645156	3.78156	0.631911	0.841991	3.20576		HDL-4	Apo-A1	H4A1	0.012884	0.0282888	-6.49884	0.171239	0.293138	-7.08733		H4A1	0.227476	0.41027	3.23567	0.0352783	0.247248	-8.52503		PC ae C36:2	0.392514	0.610577	-6.15554		H4A1	0.582671	0.709033	-1.0213
PC ae C36:3	0.760529	0.905757	0.271927	0.374575	0.666512	7.20549		HDL-4	Apo-A2	H4A2	0.00708872	0.0170467	-9.43831	0.22733	0.347884	-10.3197		H4A2	0.873354	0.938391	0.624178	0.0579834	0.247248	-13.3193		PC ae C36:3	0.0403661	0.276345	-13.501		H4A2	0.880875	0.90784	2.4076
PC ae C36:4	0.822173	0.906332	1.43638	0.871871	0.938243	0.979802																				PC ae C36:4	0.166847	0.45801	-8.91908
PC ae C36:5	0.190721	0.494461	-6.57565	0.895372	0.943127	0.351896																				PC ae C36:5	0.130797	0.435991	-12.0558
PC ae C38:0	0.523017	0.754869	-0.463198	0.353479	0.666512	9.33246																				PC ae C38:0	0.211402	0.485184	-11.512
PC ae C38:2	0.697672	0.864373	-1.1375	0.72064	0.883735	8.33012																				PC ae C38:2	0.033279	0.258837	-20.3628
PC ae C38:3	0.0275824	0.15932	9.09343	0.367322	0.666512	9.20178																				PC ae C38:3	0.570748	0.753818	-3.95761
PC ae C38:4	0.782833	0.905757	1.48253	0.838481	0.938243	1.29852																				PC ae C38:4	0.322794	0.586898	-6.09532
PC ae C38:5	0.770668	0.905757	-0.336679	0.9726	0.979597	1.01076																				PC ae C38:5	0.0183702	0.238646	-13.6668
PC ae C38:6	0.456856	0.702855	-3.81146	0.704272	0.880339	-1.57593																				PC ae C38:6	0.112383	0.39334	-13.4396
PC ae C40:1	0.0477868	0.209238	-8.96322	0.7476	0.883735	0.435511																				PC ae C40:1	0.220692	0.485683	-7.77456
PC ae C40:2	0.677389	0.854365	6.0323	0.30839	0.664224	-4.12301																				PC ae C40:2	0.282245	0.541292	-8.56084
PC ae C40:3	0.286533	0.576417	4.09415	0.533201	0.777585	6.11575																				PC ae C40:3	0.089635	0.380861	-10.7588
PC ae C40:4	0.77952	0.905757	2.38899	0.571732	0.80851	5.33529																				PC ae C40:4	0.0262262	0.238646	-11.6465
PC ae C40:5	0.961989	0.97593	-0.219459	0.684538	0.871231	3.28264																				PC ae C40:5	0.00871729	0.174346	-15.9674
PC ae C40:6	0.587868	0.799043	-0.724955	0.369001	0.666512	-1.68118																				PC ae C40:6	0.390077	0.610577	-6.26494
PC ae C42:0	0.0806514	0.298662	4.73783	0.331204	0.666512	5.71292																				PC ae C42:0	0.579051	0.757637	-2.67194
PC ae C42:1	0.0019316	0.0450706	9.75441	0.0336962	0.294841	13.1904																				PC ae C42:1	0.177346	0.461725	-7.70705
PC ae C42:2	0.205482	0.495992	3.85174	0.192793	0.627191	10.1984																				PC ae C42:2	0.0797179	0.360016	-14.2803
PC ae C42:3	0.194553	0.495227	-7.74278	0.509965	0.767753	4.37625																				PC ae C42:3	0.0956427	0.380861	-9.81714
PC ae C42:4	0.211713	0.502369	-3.58362	0.902756	0.943178	2.89004																				PC ae C42:4	0.0251634	0.238646	-14.1697
PC ae C42:5	0.161174	0.454943	-3.74079	0.485513	0.763728	-1.0985																				PC ae C42:5	0.00121048	0.145317	-16.6968
PC ae C44:3	0.507214	0.739687	3.48705	0.425856	0.709759	5.94971																				PC ae C44:3	0.0690324	0.333966	-11.4154
PC ae C44:4	0.369196	0.645156	0.409664	0.737024	0.883735	1.50919																				PC ae C44:4	0.0493473	0.276345	-11.9427
PC ae C44:5	0.0707508	0.275142	-2.85943	0.329872	0.666512	-2.40396																				PC ae C44:5	0.0226963	0.238646	-15.5344
PC ae C44:6	0.0218509	0.146682	-5.07153	0.0276423	0.294841	-5.79382																				PC ae C44:6	0.00737396	0.174346	-19.134
SM (OH) C14:1	0.989809	0.989809	2.86921	0.218537	0.627191	-3.29785																				SM (OH) C14:1	0.529493	0.728228	-4.14858
SM (OH) C16:1	0.931922	0.954658	5.02014	0.148737	0.612447	-5.80572																				SM (OH) C16:1	0.662949	0.807068	-2.85951
SM (OH) C22:1	0.688452	0.860564	5.59472	0.30142	0.664224	-2.50153																				SM (OH) C22:1	0.231648	0.485683	-6.21558
SM (OH) C22:2	0.470237	0.707884	5.2819	0.45349	0.73824	-1.8753																				SM (OH) C22:2	0.112377	0.39334	-9.15062
SM (OH) C24:1	0.922756	0.954658	0.854618	0.89597	0.943127	0.897285																				SM (OH) C24:1	0.181392	0.461725	-7.45862
SM C16:0	0.84733	0.926767	3.56636	0.372988	0.666512	-2.21064																				SM C16:0	0.279964	0.541292	-5.11765
SM C16:1	0.225232	0.516925	6.60849	0.564784	0.806834	-1.6342																				SM C16:1	0.0907244	0.380861	-8.77953
SM C18:0	0.391702	0.645156	7.78628	0.194228	0.627191	-4.92066																				SM C18:0	0.371095	0.610577	-5.40216
SM C18:1	0.587205	0.799043	6.34089	0.414448	0.69907	-4.16606																				SM C18:1	0.366493	0.610577	-5.67179
SM C20:2	0.00587192	0.0833858	11.3322	0.0707428	0.471619	12.6565																				SM C20:2	0.794287	0.855387	-2.44084
SM C24:0	0.534207	0.757034	0.917798	0.394913	0.688881	-1.60112																				SM C24:0	0.123523	0.421785	-9.52964
SM C24:1	0.273746	0.572006	7.08793	0.472746	0.760741	-1.89055																				SM C24:1	0.031987	0.258837	-11.2637
SM C26:0	0.928667	0.954658	1.33531	0.749321	0.883735	-1.343																				SM C26:0	0.153412	0.440324	-8.40205
SM C26:1	0.199678	0.495992	11.071	0.966712	0.979597	1.19393																				SM C26:1	0.140005	0.440324	-12.3835
H1	0.0014161	0.0396508	26.5731	0.221022	0.627191	8.79458																				H1	0.743425	0.834833	2.98226
NMR-metabolites	P-value	Q-value	% change	P-value	Q-value	% change																				NMR-metabolites
Lipid1	0.647014	0.669325	-0.935178	0.188993	0.333516	-2.40579																				Lipid1	0.132803	0.796816	-3.04342
Leucine	0.444197	0.517159	-1.01235	0.320075	0.436466	2.04239																				Leucine	0.443836	0.995908	1.47771
Valine	0.0167389	0.0365795	-4.58165	0.139126	0.278252	6.0348																				Valine	0.995908	0.995908	-0.0506915
Isoleucine	0.201715	0.263106	1.84258	0.0770143	0.242188	4.20405																				Isoleucine	0.0391356	0.595747	4.85146
2-methyl glutarate	0.00479528	0.0159843	-3.69307	0.128961	0.276344	4.92771																				2-methyl glutarate	0.646523	0.995908	-1.27053
Alanine	0.587188	0.652431	-0.442244	0.0267059	0.242188	9.63731																				Alanine	0.804157	0.995908	1.11086
Lipid2	0.00227646	0.0113823	11.9602	0.577738	0.641931	-8.43264																				Lipid2	0.0794329	0.595747	14.3185
Lysine	0.0272691	0.0511296	-3.2519	0.0829976	0.242188	7.4005																				Lysine	0.821752	0.995908	0.929668
Acetate	0.0170704	0.0365795	-9.61349	0.0888023	0.242188	16.428																				Acetate	0.380819	0.995908	-7.08145
Glutamine_glutamate	0.0410496	0.0684126	-2.79333	0.0644944	0.242188	6.35239																				Glutamine_glutamate	0.827204	0.995908	0.635947
Acetoacetate	0.0107439	0.0268598	-13.6293	0.180675	0.333516	-8.87285																				Acetoacetate	0.0669381	0.595747	-16.3271
3-hydroxybutyrate	0.00897517	0.0244777	-6.49384	0.550171	0.634812	2.91204																				3-hydroxybutyrate	0.253558	0.995908	-4.93534
Glutamate	0.144554	0.197119	-1.87619	0.000314171	0.00942514	12.2349																				Glutamate	0.47414	0.995908	-2.54764
Pyruvate	0.880001	0.880001	2.8231	0.683015	0.706567	1.31796																				Pyruvate	0.815589	0.995908	-3.19601
Glutamine	0.029916	0.052793	-4.21314	0.0626703	0.242188	8.37581																				Glutamine	0.894641	0.995908	-0.593649
Citrate	0.000398796	0.00398796	-8.0463	0.649662	0.696067	0.636023																				Citrate	0.735519	0.995908	-1.29838
Methionine	0.000162879	0.00374268	-7.76865	0.316996	0.436466	5.07428																				Methionine	0.903849	0.995908	0.951621
Creatine	0.276615	0.345768	-0.88446	0.379145	0.473931	4.44922																				Creatine	0.962559	0.995908	-0.288524
Creatinine	0.00866101	0.0244777	-4.78624	0.450223	0.540267	-3.16993																				Creatinine	0.0752275	0.595747	6.27945
Ornithine	0.000249512	0.00374268	-7.13382	0.37812	0.473931	4.01597																				Ornithine	0.914036	0.995908	0.725018
Proline betaine	0.448204	0.517159	-0.683804	0.115843	0.276344	10.937																				Proline betaine	0.904195	0.995908	-0.452633
Dimethylsulfone	0.000791543	0.00593657	-13.7877	0.0540468	0.242188	19.9319																				Dimethylsulfone	0.479119	0.995908	-3.8828
Unknown	0.00348092	0.0149182	-10.4083	0.214105	0.356842	7.36781																				Unknown	0.473875	0.995908	3.95848
Histidine	0.00223041	0.0113823	-6.43174	0.128687	0.276344	7.82433																				Histidine	0.750625	0.995908	1.95337
Glucose	0.0924612	0.132087	-3.18417	0.293368	0.436466	4.54888																				Glucose	0.565688	0.995908	-2.39145
Glycine	0.0211967	0.0423933	-5.49742	0.318807	0.436466	7.3551																				Glycine	0.522944	0.995908	-3.44726
Lactate	0.613404	0.657219	1.1382	0.918406	0.918406	-1.82996																				Lactate	0.485454	0.995908	-7.43323
Tyrosine	0.043328	0.0684126	-5.13273	0.0216808	0.242188	12.6822																				Tyrosine	0.978793	0.995908	-0.163818
Phenylalanine	0.053205	0.0798075	-3.73837	0.0347047	0.242188	11.3059																				Phenylalanine	0.836422	0.995908	0.684258
Formate	0.0040916	0.0153435	-13.0122	0.0836977	0.242188	14.2044																				Formate	0.37809	0.995908	6.59443
