# Supplementary material for: Metabolite and lipoprotein responses and prediction of weight gain during breast cancer treatment
Source: Br J Cancer. 2018 Nov 7;119(9):1144–54. doi: 10.1038/s41416-018-0211-x (PMC6220113; doi:10.1038/s41416-018-0211-x)
Supplement: Supplementary file 3 — Supplementary Table 3 [file 41416_2018_211_MOESM3_ESM.xlsx]

## Sheet: Sheet1
MS-metabolites	Coefficients of variation	Values>100*median	Values<LOD
C0	0.103931	0	0
C10	0.100743	0	12
C10:1	0.250866	0	21
C10:2	0.0969172	0	5
C12	0.0795198	0	6
C14	0.0662059	0	11
C14:1	0.0816554	0	0
C14:1-OH	0.127277	0	24
C14:2	0.0983795	0	0
C16	0.0478742	0	0
C18	0.0920083	0	0
C18:1	0.076254	0	0
C18:2	0.133388	0	0
C2	0.0855106	0	0
C3	0.134371	0	0
C4	0.0679131	0	0
C5	0.124147	0	0
C8	0.0573302	0	32
Ala	0.0522773	4	0
Arg	0.0678173	2	0
Asn	0.0584716	4	0
Asp	0.0908809	2	0
Cit	0.0532929	5	0
Gln	0.0720027	2	0
Glu	0.0391185	2	0
Gly	0.0548565	1	0
His	0.0579373	1	0
Ile	0.106032	1	0
Leu	0.155006	1	0
Lys	0.0869438	1	0
Met	0.138505	1	0
Orn	0.0811935	1	0
Phe	0.048304	1	0
Pro	0.0363616	1	0
Ser	0.067444	2	0
Thr	0.0332407	3	0
Trp	0.0565339	1	0
Tyr	0.0494757	1	0
Val	0.0732713	1	0
ADMA	0.100536	3	0
alpha-AAA	0.0985369	2	0
Creatinine	0.120527	2	0
Kynurenine	0.0677948	1	0
Met-SO	0.1373	8	0
Serotonin	0.0451076	3	0
Spermidine	0.099473	1	0
t4-OH-Pro	0.0765727	1	0
Taurine	0.0329647	6	0
SDMA	0.0570183	3	0
lysoPC a C16:0	0.0434687	0	0
lysoPC a C16:1	0.0448925	0	0
lysoPC a C17:0	0.0710769	0	0
lysoPC a C18:0	0.0951787	0	0
lysoPC a C18:1	0.0723825	0	0
lysoPC a C18:2	0.0745682	0	0
lysoPC a C20:3	0.111765	0	0
lysoPC a C20:4	0.0749246	0	0
lysoPC a C28:1	0.152697	0	0
PC aa C28:1	0.0898876	0	0
PC aa C30:0	0.0832312	0	0
PC aa C32:0	0.0754379	0	0
PC aa C32:1	0.100832	0	0
PC aa C32:3	0.0728916	0	0
PC aa C34:1	0.0870568	0	0
PC aa C34:2	0.0494495	0	0
PC aa C34:3	0.0834787	0	0
PC aa C34:4	0.0743976	0	0
PC aa C36:0	0.0722035	0	0
PC aa C36:1	0.095511	0	0
PC aa C36:2	0.0688906	0	0
PC aa C36:3	0.0673145	0	0
PC aa C36:4	0.0649336	0	0
PC aa C36:5	0.0697559	0	0
PC aa C36:6	0.0553783	0	0
PC aa C38:0	0.0678716	0	0
PC aa C38:3	0.0825511	0	0
PC aa C38:4	0.0758867	0	0
PC aa C38:5	0.0640339	0	0
PC aa C38:6	0.0641306	0	0
PC aa C40:2	0.0742114	0	0
PC aa C40:3	0.0785906	0	0
PC aa C40:4	0.0754131	0	0
PC aa C40:5	0.0823773	0	0
PC aa C40:6	0.0712897	0	0
PC aa C42:0	0.0603592	0	0
PC aa C42:1	0.0710371	0	0
PC aa C42:2	0.093695	0	0
PC aa C42:4	0.0658205	0	0
PC aa C42:5	0.0666064	0	0
PC aa C42:6	0.0756676	0	0
PC ae C30:0	0.0682914	0	0
PC ae C32:1	0.0825996	0	0
PC ae C32:2	0.10029	0	0
PC ae C34:0	0.0560443	0	0
PC ae C34:1	0.0799896	0	0
PC ae C34:2	0.0742259	0	0
PC ae C34:3	0.078541	0	0
PC ae C36:0	0.0772585	0	0
PC ae C36:1	0.0740077	0	0
PC ae C36:2	0.0803249	0	0
PC ae C36:3	0.0855587	0	0
PC ae C36:4	0.0746961	0	0
PC ae C36:5	0.0799065	0	0
PC ae C38:0	0.0559456	0	0
PC ae C38:2	0.195648	0	0
PC ae C38:3	0.073218	0	0
PC ae C38:4	0.0900606	0	0
PC ae C38:5	0.0867113	0	0
PC ae C38:6	0.0809814	0	0
PC ae C40:1	0.148996	0	0
PC ae C40:2	0.0888736	0	0
PC ae C40:3	0.0745451	0	0
PC ae C40:4	0.0794993	0	0
PC ae C40:5	0.0643605	0	0
PC ae C40:6	0.0881594	0	0
PC ae C42:0	0.0507386	0	0
PC ae C42:1	0.0653597	0	0
PC ae C42:2	0.0410703	0	0
PC ae C42:3	0.0769117	0	0
PC ae C42:4	0.0840366	0	0
PC ae C42:5	0.082762	0	4
PC ae C44:3	0.0547494	0	0
PC ae C44:4	0.0811222	0	0
PC ae C44:5	0.081003	0	0
PC ae C44:6	0.0837328	0	0
SM (OH) C14:1	0.0358919	0	0
SM (OH) C16:1	0.0420557	0	0
SM (OH) C22:1	0.0547623	0	0
SM (OH) C22:2	0.0397677	0	0
SM (OH) C24:1	0.070381	0	0
SM C16:0	0.0469896	0	0
SM C16:1	0.0458023	0	0
SM C18:0	0.0481888	0	0
SM C18:1	0.0633793	0	0
SM C20:2	0.11579	0	0
SM C24:0	0.0591961	0	0
SM C24:1	0.0578933	0	0
SM C26:0	0.10935	0	0
SM C26:1	0.0620981	0	0
H1	0.191952	1	0
